# Supplementary material for: Establishing Galleria mellonella as an invertebrate model for the emerging multi-host pathogen Helcococcus ovis
Source: Virulence. 2023 Mar 12;14(1):2186377. doi: 10.1080/21505594.2023.2186377 (PMC10026881; doi:10.1080/21505594.2023.2186377)
Supplement: Supplemental Material [file KVIR_A_2186377_SM1013.zip]

Archive with 7 entries (7 files):
- Suplemental Figure 4.png
- Supplemental 1 - Isolates sample information.xlsx
- Supplemental 2 - Survival and fecundity data.xlsx
- Supplemental Figure 1.png
- Supplemental Figure 2.JPG
- Supplemental Figure 3.tif
- Supplemental Video 1.mp4
