# Supplementary material for: Establishing Galleria mellonella as an invertebrate model for the emerging multi-host pathogen Helcococcus ovis
Source: Virulence. 2023 Mar 12;14(1):2186377. doi: 10.1080/21505594.2023.2186377 (PMC10026881; doi:10.1080/21505594.2023.2186377)
Supplement: Supplemental Material [file KVIR_A_2186377_SM1013.zip › Supplemental 1 - Isolates sample information.xlsx]

## Sheet: Sheet1
Strain No.	Species	Host Species	Animal No.	Body site	Collection date	Days Post partum	Health Status
KG36	Helcococcus ovis	Bos taurus	8749	Uterus	2015-12-02	7	Metritis
KG37	Helcococcus ovis	Bos taurus	8090	Uterus	2015-12-02	6	Metritis
KG38	Helcococcus ovis	Bos taurus	7435	Uterus	2015-12-02	9	Healthy
KG104	Helcococcus ovis	Bos taurus	10257	Uterus	2020-09-05	7	Metritis
KG106	Helcococcus ovis	Bos taurus	9490	Uterus	2020-09-05	7	Metritis
