# Supplementary material for: Establishing Galleria mellonella as an invertebrate model for the emerging multi-host pathogen Helcococcus ovis
Source: Virulence. 2023 Mar 12;14(1):2186377. doi: 10.1080/21505594.2023.2186377 (PMC10026881; doi:10.1080/21505594.2023.2186377)
Supplement: Supplemental Material [file KVIR_A_2186377_SM1013.zip › Supplemental 2 - Survival and fecundity data.xlsx]

## Sheet: Hemolymph Fecundity
Time Group (hrs)	H. ovis CFU
2	6000
2	5300
2	7900
2	1400
2	3100
2	2000
6	29000
6	57000
6	30000
6	56000
6	11000
6	66000
12	1000
12	1100
12	600
12	3000
12	1000
12	1000
24	0
24	0
24	0
24	0
24	0
24	0

## Sheet: KG38 37C
Days elapsed	1 x 102	1 x 104	1 x 106	1 x 108	PBS	NIC
1	1
1	1
1	1
2	1
2	1
6	1
6	1
7	1
7	1
8	1
9	1
11	1
11	0
14	0
14	0
14	0
14	0
14	0
14	0
14	0
14	0
14	0
14	0
14	0
14	0
14	0
14	0
14	0
14	0
14	0
14	0
14	0
14	0
14	0
14	0
14	0
14	0
14	0
14	0
14	0
14	0
14	0
14	0
14	0
14	0
14	0
14	0
14	0
14	0
14	0
1		1
1		1
1		1
1		1
1		1
1		1
1		1
1		1
2		1
6		1
6		1
6		1
6		1
8		1
14		0
14		0
14		0
14		0
14		0
14		0
14		0
14		0
14		0
14		0
14		0
14		0
14		0
14		0
14		0
14		0
14		0
14		0
14		0
14		0
14		0
14		0
14		0
14		0
14		0
14		0
14		0
14		0
14		0
14		0
14		0
14		0
14		0
14		0
14		0
14		0
1			1
1			1
1			1
1			1
1			1
1			1
1			1
1			1
1			1
1			1
1			1
1			1
1			1
1			1
1			1
1			1
1			1
1			1
1			1
1			1
1			1
3			1
6			1
14			1
14			0
14			0
14			0
14			0
14			0
14			0
14			0
14			0
14			0
14			0
14			0
14			0
14			0
14			0
14			0
14			0
14			0
14			0
14			0
14			0
14			0
14			0
14			0
14			0
14			0
14			0
1				1
1				1
1				1
1				1
1				1
1				1
1				1
1				1
1				1
1				1
1				1
1				1
1				1
1				1
1				1
1				1
1				1
1				1
1				1
1				1
1				1
1				1
1				1
1				1
1				1
1				1
1				1
1				1
1				1
1				1
1				1
1				1
1				1
1				1
1				1
1				1
1				1
1				1
1				1
1				1
1				1
1				1
1				1
1				1
1				1
1				1
1				1
1				1
1				1
1				1
1					1
1					1
1					1
1					1
1					1
1					1
2					1
2					1
6					1
6					1
6					1
6					1
7					1
7					1
11					1
14					0
14					0
14					0
14					0
14					0
14					0
14					0
14					0
14					0
14					0
14					0
14					0
14					0
14					0
14					0
14					0
14					0
14					0
14					0
14					0
14					0
14					0
14					0
14					0
14					0
14					0
14					0
14					0
14					0
14					0
14					0
14					0
14					0
14					0
14					0
3						1
3						1
6						1
6						1
7						1
7						1
9						1
11						1
14						0
14						0
14						0
14						0
14						0
14						0
14						0
14						0
14						0
14						0
14						0
14						0
14						0
14						0
14						0
14						0
14						0
14						0
14						0
14						0
14						0
14						0
14						0
14						0
14						0
14						0
14						0
14						0
14						0
14						0
14						0
14						0
14						0
14						0
14						0
14						0
14						0
14						0
14						0
14						0
14						0
14						0

## Sheet: KG36 37C
Days elapsed	10^2	1 x 104	106	10^8	PBS	NIC
1	1
1	1
1	1
1	1
1	1
1	1
1	1
1	1
1	1
1	1
1	1
1	1
1	0
1	1
1	1
1	1
1	1
2	1
2	1
14	0
14	0
14	0
14	0
14	0
14	0
14	0
14	0
14	0
14	0
14	0
14	0
14	0
14	0
14	0
14	0
1			1
1			1
1			1
1			1
1			1
1			1
1			1
1			1
1			1
1			1
1			1
1			1
1			1
1			1
1			1
1			1
1			1
1			1
1			1
1			1
1			1
1			1
1			1
1			1
1			1
1			1
1			1
1			1
1			1
1			1
1			1
1			1
1			1
1			1
1			1
1			1
13			1
14			0
14			0
14			0
14			0
14			0
14			0
14			0
14			0
14			0
14			0
14			0
14			0
14			0
14		0
1		1
1		1
1		1
1		1
1		1
1		1
1		1
1		1
1		1
1		1
1		1
1		1
1		1
1		1
1		1
1		1
1		1
1		1
1		1
1		1
1		1
1		1
1		1
1		1
1		1
1		1
1		1
1		1
1		1
1		1
3		1
3		1
14		0
14		0
14		0
14		0
14		0
14		0
14		0
14		0
14		0
14		0
14		0
14		0
14		0
14		0
14		0
14		0
14		0
1				1
1				1
1				1
1				1
1				1
1				1
1				1
1				1
1				1
1				1
1				1
1				1
1				1
1				1
1				1
1				1
1				1
1				1
1				1
1				1
1				1
1				1
1				1
1				1
1				1
1				1
1				1
1				1
1				1
1				1
1				1
1				1
6				1
6				1
9				1
1				1
1				0
1				1
1				1
1				1
1				1
1				1
1				1
1				1
1				1
1				1
1				1
1				1
1				1
1				1
1					1
1					1
1					1
1					1
1					1
1					1
2					1
2					1
6					1
6					1
6					1
6					1
7					1
7					1
11					1
14					0
14					0
14					0
14					0
14					0
14					0
14					0
14					0
14					0
14					0
14					0
14					0
14					0
14					0
14					0
14					0
14					0
14					0
14					0
14					0
14					0
14					0
14					0
14					0
14					0
14					0
14					0
14					0
14					0
14					0
14					0
14					0
14					0
14					0
14					0
3						1
3						1
6						1
6						1
7						1
7						1
9						1
11						1
14						0
14						0
14						0
14						0
14						0
14						0
14						0
14						0
14						0
14						0
14						0
14						0
14						0
14						0
14						0
14						0
14						0
14						0
14						0
14						0
14						0
14						0
14						0
14						0
14						0
14						0
14						0
14						0
14						0
14						0
14						0
14						0
14						0
14						0
14						0
14						0
14						0
14						0
14						0
14						0
14						0
14						0

## Sheet: KG38 36C
Time (hours)	1 x 108	1 x 107	1 x 106	PBS	NIC
72	1
44	1
72	0
18	1
8	1
72	0
52	1
24	1
72	0
32	1
32	1
20	1
72	0
20	1
20	1
72	0
72	0
24	1
72	1
72	0
20	1
32	1
72	0
8	1
72	1
60	1
32	1
72	0
20	1
68	1
28	1
72	0
52	1
72	0
20	1
68	1
20	1
16	1
8	1
72	0
32	1
24	1
72	0
24	1
44	1
72	0
44	1
20	1
72		0
72		0
72		0
20		1
72		0
16		1
72		0
72		0
72		0
72		0
72		0
72		0
72		0
72		0
72		0
72		0
72		0
72		0
72		0
72		0
72		0
72		0
72		0
72		0
72		0
72		0
72		0
72		0
64		1
72		0
72		0
68		1
72		0
72		0
72		0
72		0
72		0
24		1
72		0
72		0
72		0
72		0
72		0
72		0
72		0
72		0
72		0
72		0
36			1
44			1
72			0
72			0
72			0
72			0
72			0
72			0
72			0
72			0
72			0
72			0
72			0
72			0
72			0
72			0
72			0
72			0
72			0
72			0
72			0
72			0
72			0
72			0
72			0
72			0
72			0
72			0
72			0
72			0
72			0
72			0
72			0
72			0
72			0
72			0
72			0
72			0
72			0
72			0
72			0
72			0
72			0
72			0
72			0
72			0
72			0
72			0
16				1
16				1
20				1
72				0
72				0
72				0
72				0
72				0
72				0
72				0
72				0
72				0
72				0
72				0
72				0
72				0
72				0
72				0
72				0
72				0
72				0
72				0
72				0
72				0
72				0
72				0
72				0
72				0
72				0
72				0
72				0
72				0
72				0
72				0
72				0
72				0
72				0
72				0
72				0
72				0
72				0
72				0
72				0
72				0
72				0
72				0
72				0
72				0
68					1
72					0
72					0
72					0
72					0
72					0
72					0
72					0
72					0
72					0
72					0
72					0
72					0
72					0
72					0
72					0
72					0
72					0
72					0
72					0
72					0
72					0
72					0
72					0

## Sheet: KG36 36C
Time (hours)	1 x 108	1 x 107	1 x 106	PBS	NIC
12	1
4	1
4	1
56	1
4	1
4	1
4	1
4	1
4	1
72	0
28	1
24	1
4	1
4	1
4	1
12	1
20	1
20	1
20	1
36	1
4	1
36	1
72	0
4	1
20	1
72	0
4	1
36	1
4	1
4	1
16	1
32	1
4	1
24	1
12	1
12	1
8	1
4	1
12	1
12	1
12	1
12	1
12	1
4	1
4	1
8	1
8	1
4	1
8		1
72		1
12		1
12		1
68		1
72		1
24		1
36		1
8		1
24		1
12		1
44		1
28		1
72		0
72		0
72		0
72		0
72		0
72		0
72		0
72		0
72		0
72		0
72		0
72		0
72		0
72		0
72		0
72		0
72		0
72		0
72		0
72		0
72		0
72		0
72		0
72		0
72		0
72		0
72		0
72		0
72		0
72		0
72		0
72		0
72		0
72		0
72		0
56			1
12			1
16			1
44			1
56			1
8			1
72			0
72			0
72			0
72			0
72			0
72			0
72			0
72			0
72			0
72			0
72			0
72			0
72			0
72			0
72			0
72			0
72			0
72			0
72			0
72			0
72			0
72			0
72			0
72			0
72			0
72			0
72			0
72			0
72			0
72			0
72			0
72			0
16				1
16				1
20				1
72				0
72				0
72				0
72				0
72				0
72				0
72				0
72				0
72				0
72				0
72				0
72				0
72				0
72				0
72				0
72				0
72				0
72				0
72				0
72				0
72				0
72				0
72				0
72				0
72				0
72				0
72				0
72				0
72				0
72				0
72				0
72				0
72				0
72				0
72				0
72				0
72				0
72				0
72				0
72				0
72				0
72				0
72				0
72				0
72				0
68					1
72					0
72					0
72					0
72					0
72					0
72					0
72					0
72					0
72					0
72					0
72					0
72					0
72					0
72					0
72					0
72					0
72					0
72					0
72					0
72					0
72					0
72					0
72					0

## Sheet: 5 Strains 36C
Time (hours)	KG36	KG37	KG106	KG104	KG38	BHI	NIC
48	0
36	1
48	0
48	0
48	0
48	0
48	0
48	0
20	1
48	0
16	1
4	1
12	1
16	1
16	1
16	1
48	0
12	1
20	1
28	1
16	1
28	1
48	0
48	0
48	0
48	0
48	0
48	0
48	0
48	0
16	1
48	0
48	0
48	0
12	1
48	0
36	1
48	0
48	0
16	1
48	0
48	0
16	1
48	0
40	1
48	0
16	1
16	1
28		1
16		1
16		1
12		1
36		1
12		1
16		1
20		1
32		1
48		0
20		1
20		1
16		1
20		1
20		1
20		1
20		1
12		1
32		1
8		1
48		0
20		1
16		1
16		1
16		1
12		1
16		1
16		1
16		1
12		1
16		1
12		1
12		1
16		1
20		1
20		1
12		1
20		1
28		1
16		1
12		1
20		1
32		1
16		1
12		1
12		1
16		1
16		1
40			1
16			1
40			1
24			1
24			1
12			1
24			1
24			1
48			0
24			1
12			1
44			1
24			1
36			1
36			1
44			1
12			1
24			1
36			1
36			1
12			1
16			1
36			1
40			1
24			1
16			1
40			1
48			0
44			1
36			1
24			1
20			1
48			0
48			0
16			1
36			1
44			1
12			1
20			1
20			1
44			1
16			1
20			1
48			0
36			1
36			1
48			0
36			1
48				0
48				0
32				1
48				0
48				0
48				0
16				1
16				1
48				0
12				1
48				0
24				1
48				0
48				0
48				0
44				1
48				0
20				1
48				0
48				0
20				1
48				0
48				0
16				1
48				0
48				0
24				1
48				0
20				1
48				0
20				1
48				0
48				0
48				0
20				1
48				0
48				0
36				1
8				1
48				0
8				1
48				0
24				1
48				0
12				1
48				0
16				1
16				1
32					1
32					1
48					0
48					0
32					1
48					0
48					0
48					0
48					0
48					0
48					0
48					0
48					0
48					0
48					0
48					0
48					0
48					0
48					0
48					0
48					0
48					0
48					0
48						0
48						0
48						0
48						0
48						0
48						0
48						0
48						0
16						1
48						0
48						0
48						0
48						0
48						0
48						0
48						0
48						0
48						0
48						0
48						0
48						0
48						0
48						0
48						0
48							0
48							0
48							0
48							0
48							0
48							0
48							0
48							0
48							0
48							0
48							0
48							0
48							0
48							0
48							0
48							0
48							0
48							0
48							0
48							0
48							0
48							0
48							0
48							0
